# Supplementary material for: Interpretable 2D Deep Learning for Alzheimer’s Detection from sMRI: A Lightweight Residual CNN Approach with Comprehensive Preprocessing and Stratified Data Partitioning
Source: Sensors (Basel). 2026 Jun 27;26(13):4100. doi: 10.3390/s26134100 (PMC13364039; doi:10.3390/s26134100)
Supplement: Supplementary file 1 [file sensors-26-04100-s001.zip]

Archive with 1 entries (1 files):
- sensors-4365440-supplementary.pdf
